# Supplementary material for: Patient stratification by genetic risk in Alzheimer’s disease is only effective in the presence of phenotypic heterogeneity
Source: PLoS One. 2025 Jan 9;20(1):e0310977. doi: 10.1371/journal.pone.0310977 (PMC11717250; doi:10.1371/journal.pone.0310977)
Supplement: S1 Data — (XLSX) [file pone.0310977.s001.xlsx]

## Sheet: Supplementary Table 1
Table S1. Comparison to Bellenguez GWAS
Variant id	Gene	Chrom	Base pair	Effect allele	Other allele	Effect allele freq	Odds ratio	CI lower	CI upper	SE	N cases	N controls	P value	Effect	SE2	P value_Meta
rs6733839	BIN1	2	127135234	T	C	0.3891	1.184	1.164	1.203	0.0084	85934	401577	6.48e-90	0.1175	0.0407	0.003891
rs10131280	IGH gene cluster	14	106665591	A	G	0.1325	0.937	0.914	0.96	0.0126	85300	394796	1.982e-07	-0.168	0.0613	0.006096
rs1160871	JAZF1	7	28129126	G	GTCTT	0.2223	0.948	0.93	0.967	0.01	84465	394472	1.118e-07	-0.1212	0.0495	0.01437
rs6584063	BLNK	10	96266650	A	G	0.9565	1.118	1.072	1.166	0.0214	85934	401577	1.837e-07	0.2674	0.1165	0.02171
rs7767350	CD2AP	6	47517390	T	C	0.2709	1.065	1.046	1.084	0.0091	85934	401577	5.046e-12	0.1017	0.0444	0.02205
rs11771145	EPHA1	7	143413669	A	G	0.3476	0.941	0.926	0.957	0.0085	85665	400902	1.292e-12	-0.095	0.0424	0.02527
rs6966331	EPDR1	7	37844191	T	C	0.3494	0.962	0.946	0.978	0.0085	85934	401577	4.807e-06	-0.0964	0.0435	0.02684
rs11787077	CLU	8	27607795	T	C	0.392	0.905	0.89	0.919	0.0083	85934	401577	2.429e-33	-0.0873	0.0411	0.03357
rs17020490	PRKD3	2	37304796	T	C	0.8554	0.948	0.927	0.969	0.0115	85934	401577	3.293e-06	-0.1214	0.0579	0.036
rs199515	WNT3	17	46779275	C	G	0.7806	1.059	1.039	1.08	0.0099	85665	400902	5.97e-09	-0.6034	0.2892	0.03693
rs6014724	CASS4	20	56423488	A	G	0.9102	1.125	1.093	1.157	0.0145	85934	401577	4.837e-16	0.1457	0.0718	0.04245
rs72777026	ADAM17	2	9558882	A	G	0.8564	0.945	0.924	0.967	0.0118	85934	401577	1.911e-06	-0.1165	0.0574	0.04255
rs34173062	SHARPIN	8	144103704	A	G	0.0814	1.121	1.085	1.157	0.0163	85665	400902	2.934e-12	-0.1392	0.0705	0.04828
rs62374257	COX7C	5	86927378	T	C	0.7705	0.931	0.914	0.949	0.0096	85934	401577	1.414e-13	-0.0936	0.0478	0.05003
rs6605556	HLA-DQA1	6	32615322	A	G	0.8387	1.102	1.078	1.127	0.0114	84628	394877	1.049e-17	0.1049	0.0545	0.05442
rs7912495	USP6NL	10	11676714	A	G	0.5381	0.944	0.929	0.96	0.0082	85934	401577	2.866e-12	-0.0769	0.0409	0.05994
rs73223431	PTK2B	8	27362470	T	C	0.3694	1.068	1.05	1.086	0.0084	85934	401577	5.336e-15	0.0767	0.0423	0.06987
rs8025980	SPPL2A	15	50701814	A	G	0.6552	1.039	1.022	1.057	0.0085	85934	401577	6.089e-06	-0.0784	0.0433	0.07063
rs1582763	MS4A4A	11	60254475	A	G	0.371	0.918	0.903	0.933	0.0084	85934	401577	1.654e-24	-0.063	0.0423	0.136
rs4985556	IL34	16	70660097	A	C	0.1148	1.06	1.034	1.087	0.0128	85934	401577	5.649e-06	-0.0954	0.0645	0.1389
rs56407236	PRDM7	16	90103687	A	G	0.0693	1.116	1.081	1.152	0.0162	85665	400902	1.283e-11	-0.107	0.079	0.1756
rs3822030	IDUA	4	993555	T	G	0.5712	1.053	1.036	1.07	0.0083	85934	401577	5.036e-10	0.0544	0.0412	0.1868
rs2154481	APP	21	26101558	T	C	0.5236	1.051	1.035	1.068	0.0082	85934	401577	1.017e-09	0.0524	0.0409	0.2
rs785129	HS3ST5	6	114291731	T	C	0.3502	1.045	1.028	1.063	0.0086	85934	401577	2.938e-07	0.0553	0.0432	0.2005
rs12590654	SLC24A4	14	92472511	A	G	0.3279	0.933	0.917	0.949	0.0087	85934	401577	2.077e-15	-0.0551	0.0438	0.2089
rs11218343	SORL1	11	121564878	T	C	0.961	1.18	1.131	1.23	0.0214	85934	401577	1.01e-14	0.1349	0.1083	0.2128
rs6742	SLC2A4RG	20	63743088	T	C	0.221	0.952	0.933	0.972	0.0104	85665	400902	2.488e-06	0.0622	0.0505	0.2181
rs10947943	UNC5CL	6	41036354	A	G	0.142	0.948	0.927	0.97	0.0117	85934	401577	6.213e-06	-0.069	0.0581	0.2351
rs7225151	SCIMP	17	5233752	A	G	0.1241	1.089	1.064	1.116	0.0122	85934	401577	2.603e-12	-0.0631	0.0589	0.2843
rs7401792	SLC24A4	14	92464917	A	G	0.6291	0.963	0.947	0.979	0.0085	85934	401577	7.147e-06	-0.0402	0.0424	0.3427
rs9304690	SIGLEC11	19	49950060	T	C	0.2398	1.047	1.026	1.068	0.0101	85934	401577	6.362e-06	0.0439	0.0469	0.3493
rs5848	GRN	17	44352876	T	C	0.2886	1.067	1.048	1.086	0.0092	85934	401577	1.756e-12	-0.0402	0.0435	0.3558
rs7157106	IGH gene cluster	14	105761758	A	G	0.3605	1.058	1.036	1.08	0.0107	83994	388096	1.456e-07	0.0397	0.0437	0.363
rs6586028	TSPAN14	10	80494228	T	C	0.8036	1.082	1.061	1.104	0.0103	85934	401577	1.329e-14	0.0448	0.0516	0.3849
rs2242595	MYO15A	17	18156140	A	G	0.1117	0.943	0.919	0.967	0.0129	85934	401577	4.554e-06	0.0545	0.0647	0.3989
rs10952097	ICA1	7	8204382	T	C	0.1136	1.073	1.045	1.103	0.0138	85569	395471	3.282e-07	0.0522	0.0655	0.425
rs3851179	EED	11	86157598	T	C	0.3584	0.9	0.885	0.915	0.0084	85934	401577	6.496e-36	-0.0311	0.0418	0.456
rs6943429	UMAD1	7	7817263	T	C	0.4205	1.044	1.027	1.061	0.0084	85934	401577	2.979e-07	0.0303	0.0408	0.4579
rs679515	CR1	1	207577223	T	C	0.1877	1.132	1.11	1.156	0.0104	85934	401577	5.151e-33	0.0361	0.0493	0.4638
rs17125924	FERMT2	14	52924962	A	G	0.9108	0.916	0.891	0.942	0.0142	85934	401577	5.819e-10	0.0503	0.0687	0.4642
rs10933431	INPP5D	2	233117202	C	G	0.7657	1.089	1.068	1.11	0.0099	85665	400902	1.043e-17	0.1929	0.2748	0.4828
rs6846529	CLNK	4	11023507	T	C	0.7174	0.935	0.918	0.952	0.0091	85934	401577	1.252e-13	0.0311	0.0451	0.4903
rs1358782	RBCK1	20	413334	A	G	0.246	0.954	0.936	0.973	0.0098	85300	394796	1.855e-06	0.0305	0.0476	0.5213
rs16824536	MME	3	155069722	A	G	0.0542	0.918	0.885	0.952	0.0185	85934	401577	3.78e-06	-0.0611	0.0962	0.5256
rs112403360	ANKH	5	14724304	A	T	0.0727	1.076	1.043	1.109	0.0157	85934	401577	3.415e-06	-0.2782	0.4408	0.528
rs10437655	SPI1	11	47370397	A	G	0.3987	1.058	1.041	1.076	0.0083	85934	401577	8.211e-12	0.0255	0.0411	0.535
rs6489896	TPCN1	12	113281983	T	C	0.9236	0.93	0.902	0.958	0.0155	85934	401577	2.54e-06	-0.0476	0.0784	0.5439
rs117618017	APH1B	15	63277703	T	C	0.1439	1.12	1.094	1.146	0.0119	85934	401577	1.746e-21	0.0348	0.0583	0.5503
rs3848143	SNX1	15	64131307	A	G	0.7801	0.953	0.935	0.972	0.0099	85934	401577	1.097e-06	-0.028	0.0476	0.5567
rs74685827	SORL1	11	121482368	T	G	0.9814	0.822	0.774	0.872	0.0303	85665	400902	8.628e-11	-0.4011	0.7945	0.6137
rs12592898	CTSH	15	78936857	A	G	0.1327	0.942	0.92	0.965	0.0123	85665	400902	1.278e-06	0.0289	0.0606	0.6333
rs7908662	PLEKHA1	10	122413396	A	G	0.5326	1.039	1.022	1.055	0.0081	85934	401577	3.296e-06	-0.0187	0.0399	0.6393
rs13237518	TMEM106B	7	12229967	A	C	0.4115	0.96	0.944	0.975	0.0082	85934	401577	5.125e-07	-0.0184	0.0405	0.6494
rs12151021	ABCA7	19	1050875	A	G	0.3357	1.111	1.091	1.132	0.0093	85665	400902	4.089e-30	0.0192	0.0423	0.6506
rs587709	LILRB2	19	54267597	T	C	0.6749	0.947	0.928	0.965	0.01	85665	400902	3.877e-08	0.0193	0.0439	0.6602
rs1140239	DOC2A	16	30010081	T	C	0.3789	0.943	0.927	0.959	0.0086	84465	394472	4.613e-12	0.0175	0.042	0.6761
rs450674	MAF	16	79574511	T	C	0.6272	1.046	1.029	1.064	0.0085	85934	401577	1.065e-07	-0.0161	0.0422	0.702
rs12446759	PLCG2	16	81739398	A	G	0.597	1.06	1.043	1.078	0.0084	85934	401577	3.596e-12	0.0155	0.0419	0.7115
rs7068231	ANK3	10	60025170	T	G	0.4026	0.952	0.937	0.968	0.0084	85934	401577	6.789e-09	-0.0153	0.0421	0.7162
rs2830489	ADAMTS1	21	26775872	T	C	0.2809	0.947	0.93	0.964	0.0091	85934	401577	1.718e-09	0.0128	0.0447	0.7745
rs871269	TNIP1	5	151052827	T	C	0.3264	0.96	0.944	0.977	0.0088	85934	401577	3.417e-06	-0.0105	0.0431	0.8075
rs139643391	WDR12	2	202878716	T	TC	0.1311	0.939	0.917	0.962	0.0122	84465	394472	2.564e-07	-0.013	0.0608	0.8304
rs889555	BCKDK	16	31111250	T	C	0.281	0.946	0.929	0.963	0.0091	85934	401577	1.03e-09	-0.0097	0.0463	0.8342
rs4277405	ACE	17	63471557	T	C	0.6163	1.07	1.052	1.088	0.0084	85934	401577	7.237e-16	0.0075	0.0417	0.8568
rs113706587	RASGEF1C	5	180201150	A	G	0.1103	1.097	1.069	1.126	0.0133	85934	401577	3.38e-12	-0.009	0.0653	0.8907
rs7384878	SPDYE3	7	100334426	T	C	0.69	1.081	1.062	1.1	0.0089	85934	401577	2.133e-18	-0.0045	0.0447	0.9198
rs2526377	TSPOAP1	17	58332680	A	G	0.5551	1.046	1.03	1.063	0.0082	85934	401577	4.107e-08	-0.0006	0.0407	0.9876
rs76928645	SEC61G	7	54873635	T	C	0.1033	0.927	0.902	0.951	0.0135	85934	401577	1.506e-08	0.001	0.0675	0.9887

## Sheet: Supplementary Table 2
Table S2. Top 100 Independent GWAS Signals
SNP	chr	position	effect_allele	other_allele	beta	SE	P value	eaf	Gene
rs10219264	chr11	24485060	A	G	-0.0056392	0.0011685	1.392e-06	0.010126	LUZP2
rs75671643	chr7	82542801	C	G	-0.0025495	0.0005354	1.92e-06	0.04989	MTHFD2P5
rs138952295	chr18	4897581	A	G	-0.0005199	0.0001131	4.328e-06	0.0321	ENSG00000266268
rs13096369	chr3	59167874	T	C	-0.0002439	5.33e-05	4.776e-06	0.1745	ENSG00000243295
rs113124828	chr18	28101021	A	C	-0.0050561	0.0011054	4.786e-06	0.011208	CDH2
rs117334161	chr10	112179935	T	C	0.0004798	0.000106	5.933e-06	0.03806	GPAM
rs56383973	chr3	73823226	T	C	0.0031794	0.0007042	6.333e-06	0.02143	LINC02005
rs17079311	chr8	3092108	A	C	-0.0002186	4.85e-05	6.688e-06	0.233	CSMD1
rs73512845	chr11	78645071	A	G	0.0005928	0.0001321	7.273e-06	0.02439	TENM4
rs10874953	chr1	95795992	T	G	0.0001843	4.12e-05	7.569e-06	0.4826	LINC02607
rs11058595	chr12	126274507	T	C	0.0002349	5.26e-05	8.106e-06	0.1803	ENSG00000255595
rs4577265	chr2	62314943	A	G	-0.0003535	7.93e-05	8.271e-06	0.06676	ENSG00000228541
rs75158140	chr17	13612985	T	C	-0.0004605	0.0001038	9.164e-06	0.04035	HS3ST3A1
rs6857722	chr4	74594145	C	G	0.0017237	0.0003897	9.751e-06	0.099119	ENSG00000249942
rs788285	chr10	42866539	T	C	-0.00018	4.07e-05	9.851e-06	0.4296	LINC02623
rs113302043	chr4	145266188	T	C	0.0002709	6.13e-05	9.996e-06	0.1244	RPS23P4
rs76460358	chr1	157072361	A	G	0.0003275	7.44e-05	1.068e-05	0.07979	KRT8P45
rs111685565	chr7	83085098	A	G	-0.0004771	0.0001084	1.079e-05	0.03567	PCLO
rs269542	chr5	115385365	A	G	-0.0002558	5.82e-05	1.122e-05	0.1387	ENSG00000289497
rs10883905	chr10	103749356	A	G	0.0003872	8.82e-05	1.139e-05	0.05658	SH3PXD2A
rs9521765	chr13	110447528	T	G	0.0001868	4.27e-05	1.206e-05	0.3689	COL4A2
rs72960353	chr18	67867874	T	C	-0.0001975	4.51e-05	1.217e-05	0.2837	DSEL-AS1
rs457624	chr6	36838716	T	C	0.0003742	8.56e-05	1.239e-05	0.06044	CPNE5
rs1335555	chr13	90774356	T	G	0.000175	4.01e-05	1.303e-05	0.4608	RNU6-75P
rs17010436	chr2	74844564	T	C	0.0004107	9.51e-05	1.586e-05	0.04888	HK2
rs79453214	chr19	48015704	A	G	-0.0003532	8.22e-05	1.74e-05	0.06539	ELSPBP1
rs11955828	chr5	81857094	A	C	-0.0001881	4.38e-05	1.764e-05	0.3128	ENSG00000249483
rs17386700	chr1	164631746	A	G	0.0004855	0.0001133	1.827e-05	0.03329	PBX1
rs56203365	chr4	158389011	T	C	-0.0005962	0.0001394	1.888e-05	0.02091	RXFP1
rs118067626	chr12	96567738	T	G	0.0045748	0.0010696	1.893e-05	0.011957	CFAP54
rs12962697	chr18	63088857	A	T	-0.0024736	0.0005789	1.928e-05	0.042238	BCL2
rs78742026	chr20	48729761	T	C	0.0004895	0.0001146	1.93e-05	0.03256	PREX1
rs12542846	chr8	102774402	A	G	-0.0002029	4.75e-05	1.968e-05	0.244	GASAL1
rs193805	chr7	105964871	A	C	-0.0002312	5.42e-05	1.986e-05	0.1638	CDHR3
rs36054947	chr4	189136666	A	C	0.0002008	4.71e-05	1.987e-05	0.2515	ENSG00000251310
rs77939509	chr18	50383980	T	C	0.0004067	9.53e-05	1.996e-05	0.04769	SKA1
rs79646085	chr2	45585150	T	C	0.0045455	0.0010694	2.134e-05	0.012141	SRBD1
rs8055902	chr16	83247763	T	G	0.0002301	5.42e-05	2.144e-05	0.1682	CDH13
rs77267640	chr21	31982465	A	C	-0.0003931	9.25e-05	2.153e-05	0.05081	HUNK
rs59003114	chr10	132479355	A	C	0.0004524	0.0001066	2.183e-05	0.03957	ENSG00000226900
rs17424732	chr3	164017067	A	G	-0.0002077	4.89e-05	2.208e-05	0.2143	ENSG00000214210
rs4519858	chr4	111559651	A	G	0.0002065	4.88e-05	2.319e-05	0.2264	ENSG00000248656
rs2109835	chr7	31767840	C	G	-0.0010829	0.0002572	2.551e-05	0.282262	PDE1C
rs11781808	chr8	23399392	A	G	-0.0002252	5.35e-05	2.561e-05	0.1771	LOXL2
rs4352030	chr15	100996211	T	C	0.0001994	4.74e-05	2.631e-05	0.2481	LRRK1
rs117826132	chr13	41357389	T	C	0.0004283	0.000102	2.658e-05	0.04154	NAA16
rs17586681	chr2	16781615	A	C	-0.0003508	8.35e-05	2.671e-05	0.06245	ENSG00000223536
rs79655726	chr9	69862096	A	G	0.0003647	8.69e-05	2.722e-05	0.0575	C9orf135
rs79840190	chr3	145866216	T	G	-0.0004352	0.0001039	2.828e-05	0.03934	RPL21P39
rs2839099	chr21	46072061	A	G	-0.000195	4.66e-05	2.858e-05	0.2508	PSMA6P3
rs13426038	chr2	85576275	C	G	-0.0015049	0.0003601	2.932e-05	0.116621	VAMP8
rs16992957	chr21	35205201	T	C	0.0005606	0.0001343	2.979e-05	0.02243	RUNX1
rs12605245	chr18	5017167	A	C	-0.0002336	5.6e-05	3.07e-05	0.1543	ENSG00000266268
rs66501483	chr3	28838277	T	G	0.0002387	5.74e-05	3.181e-05	0.146	ENSG00000283563
rs2375087	chr11	64935343	T	C	-0.0003379	8.13e-05	3.222e-05	0.06704	GPHA2
rs61748155	chr2	127052264	A	C	0.0005149	0.0001239	3.232e-05	0.02797	BIN1
rs55860028	chr5	74081269	A	G	-0.0002096	5.04e-05	3.246e-05	0.2078	LINC02122
rs1548342	chr1	110928432	A	G	-0.0001673	4.03e-05	3.351e-05	0.4715	ENSG00000261654
rs642378	chr11	78702995	T	C	0.000183	4.42e-05	3.417e-05	0.313	TENM4
rs7252142	chr19	7947130	A	G	-0.0001678	4.05e-05	3.45e-05	0.4224	ENSG00000286138
rs4974049	chr3	40766010	A	G	0.0003326	8.04e-05	3.53e-05	0.06942	ENSG00000231873
rs1131924	chr11	27495242	T	C	-0.000203	4.91e-05	3.545e-05	0.2246	LIN7C
rs187848841	chr2	131200775	A	C	0.0002469	5.98e-05	3.604e-05	0.1336	PLEKHB2
rs75268099	chr11	78394987	T	C	0.0005548	0.0001343	3.622e-05	0.02284	GAB2
rs112447542	chr10	122017898	A	G	-0.0005806	0.0001406	3.63e-05	0.02146	TACC2
rs4858790	chr3	165191714	A	G	-0.0004287	0.0001038	3.661e-05	0.03837	SLITRK3
rs7071561	chr10	70105683	A	G	0.0003143	7.64e-05	3.859e-05	0.07692	MACROH2A2
rs17136059	chr7	6173765	A	G	0.0002115	5.15e-05	3.961e-05	0.1868	CYTH3
rs7810806	chr7	22207336	T	G	0.0002919	7.11e-05	4.05e-05	0.0863	RAPGEF5
rs75500114	chr5	80300032	A	G	-0.0005455	0.0001331	4.143e-05	0.02357	ENSG00000184188
rs118023716	chr8	3485268	T	C	-0.0004494	0.0001097	4.181e-05	0.03641	CSMD1
rs79339829	chr20	59517477	T	C	-0.0044895	0.0010967	4.246e-05	0.011074	ENSG00000227282
rs1577268	chr10	84823863	T	C	0.0002994	7.32e-05	4.324e-05	0.08474	RPS3AP5
rs114967638	chr1	16211586	A	G	0.0047388	0.0011606	4.448e-05	0.010227	ARHGEF19
rs708576	chr3	9711444	T	C	0.0001909	4.68e-05	4.561e-05	0.2514	ENSG00000287878
rs117710189	chr19	37907031	A	G	0.0003968	9.74e-05	4.606e-05	0.04549	SIPA1L3
rs399725	chr19	3143285	T	G	-0.0002183	5.36e-05	4.608e-05	0.1739	GNA15
rs11134180	chr5	6835422	T	C	-0.0003581	8.79e-05	4.617e-05	0.05457	LINC02236
rs11643837	chr16	57361576	T	C	-0.0002303	5.66e-05	4.767e-05	0.1488	CCL22
rs7792263	chr7	141335226	T	C	0.0001646	4.05e-05	4.806e-05	0.4243	TMEM178B
rs147794119	chr12	73902796	A	C	-0.004021	0.0009899	4.867e-05	0.012758	LINC02882
rs117188004	chr22	28696738	T	C	0.0004465	0.00011	4.921e-05	0.03531	CHEK2
rs62083064	chr18	14316745	T	G	0.0002956	7.28e-05	4.925e-05	0.08254	ENSG00000283294
rs73139665	chr5	81754008	T	C	-0.0004958	0.0001222	4.947e-05	0.02975	SSBP2
rs28630849	chr4	176482082	A	G	-0.0001735	4.28e-05	4.96e-05	0.3401	ENSG00000289520
rs1058349	chr10	11260414	A	T	0.0015244	0.0003759	5.003e-05	0.105642	CELF2
rs958434	chr1	116720169	T	C	-0.0001884	4.65e-05	5.018e-05	0.2531	GAPDHP64
rs10505978	chr12	25292188	A	G	-0.000355	8.76e-05	5.095e-05	0.05626	KRAS
rs139862347	chr8	6950951	T	G	-0.0004436	0.0001097	5.234e-05	0.03439	DEFA8P
rs1903814	chr17	74256853	A	T	-0.0011197	0.0002769	5.252e-05	0.241037	TTYH2
rs79449196	chr8	101186667	C	G	-0.0043083	0.001066	5.309e-05	0.011444	ZNF706
rs17592036	chr21	22248368	A	G	-0.0004816	0.0001192	5.347e-05	0.03063	ENSG00000226043
rs10433311	chr22	23896643	T	C	0.0001761	4.36e-05	5.397e-05	0.3133	MIF-AS1
rs115010343	chr3	29138175	T	C	0.0004855	0.0001203	5.415e-05	0.02971	ENSG00000283563
rs138453948	chr18	1690754	A	G	0.0005705	0.0001414	5.451e-05	0.02082	ENSG00000266602
rs141992658	chr3	56175100	T	C	-0.000492	0.000122	5.492e-05	0.02861	ERC2
rs113513909	chr11	99091962	A	C	0.0004353	0.000108	5.566e-05	0.03714	CNTN5
rs117383028	chr10	59687206	C	G	0.0022784	0.0005655	5.597e-05	0.043254	SLC16A9
rs4798609	chr18	8172167	T	C	-0.0002735	6.8e-05	5.704e-05	0.1006	PTPRM
rs12101320	chr15	96152702	C	G	0.0011101	0.0002758	5.71e-05	0.772135	ENSG00000275443

## Sheet: Supplementary Table 3
Table S3. Tabulated data from quantile plots
GWAS	Cohort	Contrast	Estimate	P value
AD Risk	ADNI	1	-0.0004 (-0.0009 - 0.0001)	0.14
		2	-0.0003 (-0.0007 - 0.0002)	0.31
		3	Reference	NA
		4	0.0006 (0.0001 - 0.0010)	0.0252
		5	0.0010 (0.0005 - 0.0014)	0.000132
	GSK	1	-0.0005 (-0.0015 - 0.0005)	0.33
		2	-0.0006 (-0.0016 - 0.0004)	0.23
		3	Reference	NA
		4	-0.0002 (-0.0013 - 0.0008)	0.64
		5	0.0011 (0.0001 - 0.0021)	0.0313
	Knight-ADRC	1	-0.0002 (-0.0007 - 0.0002)	0.3
		2	-0.0002 (-0.0006 - 0.0003)	0.43
		3	Reference	NA
		4	-0.0003 (-0.0007 - 0.0002)	0.26
		5	-0.0004 (-0.0008 - 0.0001)	0.11
	NACC	1	-0.0002 (-0.0005 - -0.0000)	0.04
		2	-0.0000 (-0.0003 - 0.0002)	0.82
		3	Reference	NA
		4	-0.0000 (-0.0002 - 0.0002)	0.95
		5	0.0000 (-0.0002 - 0.0003)	0.68
Progression	ADNI	1	-0.0001 (-0.0006 - 0.0004)	0.58
		2	0.0003 (-0.0002 - 0.0008)	0.29
		3	Reference	NA
		4	0.0003 (-0.0002 - 0.0008)	0.21
		5	0.0003 (-0.0002 - 0.0008)	0.26
	GSK	1	0.0006 (-0.0005 - 0.0016)	0.28
		2	0.0005 (-0.0005 - 0.0016)	0.29
		3	Reference	NA
		4	0.0006 (-0.0005 - 0.0016)	0.27
		5	-0.0001 (-0.0011 - 0.0009)	0.86
	Knight-ADRC	1	-0.0003 (-0.0007 - 0.0002)	0.24
		2	-0.0002 (-0.0007 - 0.0002)	0.29
		3	Reference	NA
		4	-0.0002 (-0.0006 - 0.0002)	0.36
		5	0.0001 (-0.0004 - 0.0005)	0.71
	NACC	1	-0.0000 (-0.0002 - 0.0002)	0.88
		2	-0.0001 (-0.0004 - 0.0001)	0.23
		3	Reference	NA
		4	0.0001 (-0.0001 - 0.0004)	0.24
		5	0.0001 (-0.0001 - 0.0003)	0.36

## Sheet: Supplementary Table 4
TABLE S4 APOE ε4 Allele Count
Cohort	Change	95% Confidence Intervals	P value
ADNI	0.00059	(0.000387 - 0.000793)	1.65e-08
Knight-ADRC	-0.000135	(-0.000341 - 0.0000709)	0.1984
NACC	-3.61e-05	(-0.000141 - 0.0000686)	0.4992
GSK	0.000583	(0.000112 - 0.00105)	0.0153
